# Supplementary material for: Fluoroquinolone Derivatives in the Treatment of Mycobacterium tuberculosis Infection
Source: Pharmaceuticals (Basel). 2022 Sep 30;15(10):1213. doi: 10.3390/ph15101213 (PMC9609866; doi:10.3390/ph15101213)
Supplement: Supplementary file 1 [file pharmaceuticals-15-01213-s001.zip]

Archive with 3 entries (3 files):
- Annex 1 - NMR spectra.pdf
- Annex 2 - FT-IR spectra.pdf
- Table S1.pdf
